# Supplementary material for: Harmony COVID-19: A ready-to-use kit, low-cost detector, and smartphone app for point-of-care SARS-CoV-2 RNA detection
Source: Sci Adv. 2021 Dec 15;7(51):eabj1281. doi: 10.1126/sciadv.abj1281 (PMC8673764; doi:10.1126/sciadv.abj1281)
Supplement: Supplementary file 2 — Movies S1 and S2 [file sciadv.abj1281_movies_s1_and_s2.zip]

Archive with 2 entries (2 files):
- sciadv.abj1281_movie_s1.mp4
- sciadv.abj1281_movie_s2.mov
